# Supplementary material for: Effect of Breastmilk Microbiota and Sialylated Oligosaccharides on the Colonization of Infant Gut Microbial Community and Fecal Metabolome
Source: Metabolites. 2022 Nov 18;12(11):1136. doi: 10.3390/metabo12111136 (PMC9698434; doi:10.3390/metabo12111136)
Supplement: Supplementary file 1 [file metabolites-12-01136-s001.zip]

Archive with 2 entries (2 files):
- Supplementary materials_edit_upload.pdf
- Supplementary Tables_edit.xlsx
