# Supplementary material for: Effect of Breastmilk Microbiota and Sialylated Oligosaccharides on the Colonization of Infant Gut Microbial Community and Fecal Metabolome
Source: Metabolites. 2022 Nov 18;12(11):1136. doi: 10.3390/metabo12111136 (PMC9698434; doi:10.3390/metabo12111136)
Supplement: Supplementary file 1 [file metabolites-12-01136-s001.zip › Supplementary Tables_edit.xlsx]

## Sheet: Table S1
Table S1 Characteristics of the infants included in the study.
Sample ID	Age of infant at time of breastmilk sample collection (days)	Infant sex	Delivery mode	Feeding pattern 24 hours before sampling	Maternal antibiotic during pregnancy	Maternal antibiotic after delivery	Gestational week	Maternal pre pregnancy BMI	Maternal pre delivery BMI	Infant weight at birth (kg)	Infant length at birth (cm)	Infant waist circumstance at 1-year-old (cm)	Breastmilk included in the analysis	Newborn feces included in the analysis
S1	4	Female	C-section	Mix feeding	Unknown	Yes	39.7143	Unknown	Unknown	3.8	50	Unknown	Yes	Yes
S2	3	Male	C-section	Mix feeding	Unknown	Unknown	40.2857	Unknown	Unknown	4	Unknown	Unknown	Yes	No
S3	3	Female	C-section	Mix feeding	Unknown	Yes	38.1429	Unknown	Unknown	3.6	50	Unknown	No	No
S4	3	Female	Natural delivery	Mix feeding	Unknown	Yes	40.7143	Unknown	Unknown	3.2	50	Unknown	Yes	Yes
S5	3	Female	C-section	Mix feeding	Unknown	Unknown	39.2857	Unknown	Unknown	3	48	Unknown	Yes	Yes
S6	3	Male	C-section	Mix feeding	Unknown	Yes	40.4286	Unknown	Unknown	4.5	50	Unknown	Yes	Yes
S7	3	Female	C-section	Mix feeding	Unknown	Yes	39.1429	Unknown	Unknown	4.1	50	Unknown	Yes	Yes
S8	3	Female	C-section	Mix feeding	Unknown	Unknown	39.4286	Unknown	Unknown	3.7	50	Unknown	No	No
S9	3	Female	C-section	Mix feeding	Unknown	Yes	39	Unknown	Unknown	3.2	50	Unknown	Yes	Yes
S10	3	Female	C-section	Mix feeding	Unknown	Unknown	38.8571	Unknown	Unknown	4.4	50	Unknown	Yes	No
S11	4	Female	Natural delivery	Mix feeding	Unknown	Yes	38.5714	Unknown	Unknown	2.7	49	Unknown	Yes	Yes
S12	3	Female	C-section	Mix feeding	Unknown	Unknown	40.7143	Unknown	Unknown	3.7	50	Unknown	Yes	Yes
S13	3	Female	C-section	Mix feeding	Unknown	Yes	39.2857	Unknown	Unknown	3.1	50	Unknown	No	No
S14	4	Female	C-section	Mix feeding	Unknown	Unknown	39.4286	Unknown	Unknown	3.5	Unknown	Unknown	Yes	Yes
S15	3	Male	C-section	Mix feeding	Unknown	Yes	38.5714	Unknown	Unknown	3.7	50	Unknown	Yes	Yes
S16	4	Female	C-section	Mix feeding	Unknown	Yes	40.2857	Unknown	Unknown	3.2	50	Unknown	Yes	Yes
S17	4	Female	C-section	Mix feeding	Unknown	Yes	39	Unknown	Unknown	2.7	48	Unknown	Yes	Yes
S18	4	Female	C-section	Mix feeding	Unknown	Yes	38.7143	Unknown	Unknown	3.5	50	Unknown	Yes	Yes
S19	4	Female	C-section	Mix feeding	Unknown	Yes	39.2857	Unknown	Unknown	3	50	Unknown	Yes	Yes
S20	4	Male	C-section	Mix feeding	Unknown	Yes	42	Unknown	Unknown	3.8	50	Unknown	Yes	Yes
S21	3	Female	C-section	Mix feeding	Unknown	Yes	39.4286	Unknown	Unknown	3.5	Unknown	Unknown	Yes	Yes
S22	3	Female	C-section	Mix feeding	Unknown	Unknown	40.4286	Unknown	Unknown	3.2	48	Unknown	Yes	Yes
S23	4	Female	C-section	Mix feeding	Unknown	Yes	38.2857	Unknown	Unknown	3.7	50	Unknown	Yes	Yes
S24	2	Female	C-section	Mix feeding	Unknown	Unknown	39.4286	Unknown	Unknown	3.4	50	Unknown	Yes	Yes
S25	3	Female	C-section	Mix feeding	Unknown	Yes	41.1429	Unknown	Unknown	4	Unknown	Unknown	Yes	Yes
S26	3	Female	C-section	Mix feeding	Unknown	Unknown	39.8571	Unknown	Unknown	3.2	50	Unknown	Yes	Yes
S27	4	Male	C-section	Mix feeding	Unknown	Yes	38.5714	Unknown	Unknown	3.2	50	Unknown	Yes	Yes
S28	5	Male	C-section	Mix feeding	No	Yes	39.5714	22.1443	27.6361	3.65	49	Unknown	Yes	Yes
S29	4	Female	C-section	Mix feeding	Yes	Yes	38.5714	19.9293	27.1203	3	50	Unknown	Yes	Yes
S30	4	Male	C-section	Mix feeding	Yes	Yes	40.5714	25.8876	32.8731	3.05	51	53	Yes	Yes
S31	3	Female	Natural delivery	Mix feeding	No	No	41	18.2066	28.3604	3.25	51	46	No	No
S32	6	Female	C-section	Mix feeding	No	Yes	41.1429	18.8707	25.7657	3.55	52	Unknown	Yes	Yes
S33	2	Female	Natural delivery	Breastmilk feeding	No	Yes	37.7143	16.8889	24.4444	2.35	45	Unknown	Yes	No
S34	5	Male	Natural delivery	Breastmilk feeding	No	No	41	26.0375	32.4467	3.75	53	Unknown	No	No
S35	7	Female	C-section	Mix feeding	No	Yes	38.2857	22.8928	29.9688	3.7	53	51	Yes	No
S36	8	Female	C-section	Mix feeding	No	Yes	40.2857	17.4747	21.5645	3.3	54	47.5	Yes	Yes
S37	3	Male	C-section	Mix feeding	No	No	38.7143	21.83	26.7229	3.35	51	Unknown	Yes	Yes
S38	6	Male	C-section	Mix feeding	No	No	41.2857	21.3039	27.5482	3.65	53	50	Yes	Yes
S39	4	Male	C-section	Mix feeding	No	Yes	39	22.2656	31.4453	3.5	54	50	Yes	Yes
S40	5	Male	Natural delivery	Mix feeding	No	No	39.5714	18.1641	24.6094	3.35	51	50	Yes	Yes
S41	3	Male	Natural delivery	Breastmilk feeding	No	No	39.4286	18.5547	23.4375	3.2	52	48	No	No
S42	3	Male	Natural delivery	Mix feeding	Unknown	No	39	19.1406	26.3672	3.65	52	46	Yes	Yes
S43	4	Male	Natural delivery	Breastmilk feeding	No	No	39	19.2277	26.0375	3.7	53	49	Yes	No
S44	7	Female	Natural delivery	Mix feeding	No	No	39.2857	20.202	34.1598	3.95	53	Unknown	Yes	Yes
S45	5	Female	Natural delivery	Breastmilk feeding	No	No	39.5714	18.75	24.2187	3.15	50	Unknown	Yes	Yes
S46	4	Female	Natural delivery	Breastmilk feeding	No	No	39.2857	19.2234	25.6312	2.5	44	Unknown	Yes	Yes
S47	2	Female	Natural delivery	Mix feeding	No	No	39.7143	24.2187	30.4687	3	50	50	Yes	Yes
S48	7	Male	Natural delivery	Breastmilk feeding	No	No	38.8571	17.5278	23.4339	3.35	53	48	Yes	Yes
S49	6	Female	Natural delivery	Mix feeding	No	No	39.8571	17.7183	21.5287	3.25	52	43	Yes	Yes
S50	5	Female	Natural delivery	Mix feeding	No	No	41	22.7732	33.0579	3.2	53	Unknown	Yes	Yes
S51	10	Male	Natural delivery	Mix feeding	No	No	39.5714	20.7612	29.4118	3.75	53	Unknown	Yes	Yes
S52	8	Female	Natural delivery	Breastmilk feeding	No	No	38.2857	20.7031	25.3906	2.95	50	Unknown	Yes	Yes
S53	6	Female	Natural delivery	Mix feeding	No	No	40.4286	27.8852	31.6032	3.5	50	Unknown	Yes	Yes
S54	4	Female	Natural delivery	Breastmilk feeding	No	No	40	18.7783	22.3214	3.25	51	Unknown	Yes	Yes
S55	3	Male	Natural delivery	Breastmilk feeding	No	No	39.2857	19.0274	26.0375	2.9	51	53	Yes	Yes
S56	4	Female	Natural delivery	Breastmilk feeding	No	No	39	18.1787	22.5069	2.8	50	Unknown	Yes	Yes
S57	1	Male	Natural delivery	Breastmilk feeding	No	No	39	20.8209	24.9108	3.5	49	53	Yes	Yes
S58	4	Male	Natural delivery	Breastmilk feeding	Yes	Yes	40	23.1473	25.9701	3.05	51	Unknown	Yes	Yes
S59	5	Female	Natural delivery	Breastmilk feeding	No	Yes	40.2857	29.2969	35.1562	3.35	51	49	Yes	Yes
S60	3	Male	Natural delivery	Mix feeding	No	No	39.1429	22.5896	26.8923	3.1	50	50.5	Yes	Yes
S61	3	Male	Natural delivery	Mix feeding	No	Yes	40.8571	26.3465	30.1103	4.15	54	50	Yes	Yes
S62	6	Female	Natural delivery	Breastmilk feeding	No	No	39.2857	18.8189	24.0882	3.3	48	Unknown	Yes	Yes
S63	10	Female	Natural delivery	Mix feeding	No	No	38.2857	19.5312	24.6094	2.9	49	47	Yes	Yes
S64	2	Male	Natural delivery	Mix feeding	No	Yes	39.5714	20.2422	26.2976	3.35	54	53	Yes	Yes
S65	3	Female	Natural delivery	Breastmilk feeding	No	No	41	18.3391	23.5294	3.3	52	Unknown	Yes	Yes
S66	3	Female	Natural delivery	Mix feeding	No	No	39.5714	26.6667	28.8889	3.2	49	Unknown	No	No
S67	4	Male	Natural delivery	Mix feeding	No	No	40.4286	28.578	39.2471	3.3	50	Unknown	Yes	Yes
S68	5	Female	Natural delivery	Mix feeding	No	No	39.7143	23.0042	27.7967	3	52	54	Yes	Yes
S69	6	Male	Natural delivery	Mix feeding	No	Yes	40	21.9671	26.5731	3.06	52	Unknown	Yes	Yes

## Sheet: Table S6
Table S6 Partial correlation analysis of breastmilk microbiota and the neonatal fecal metabolome
Phyla	Class	Order	Family	Metabolites_class	Metabolites_subclass	Mirobes in breastmilk (genus)	Metabolites in newborn feces	R1	p	r.label
Bacteroidetes	Bacteroidia	Flavobacteriales	Weeksellaceae	Nucleotide derivative	Nucleotide derivative	Chryseobacterium	Cyclic AMP	0.842403	7.52961e-16	pos
Firmicutes	Bacilli	Lactobacillales	Enterococcaceae	Bile acid	Secondary bile acid_unconjugated	Enterococcus	DCA	0.69602	3.65083e-09	pos
Proteobacteria	Gammaproteobacteria	Enterobacterales	Enterobacteriaceae	Organic acid	Organic acid	unclassified Enterobacteriaceae	Malic acid	0.683484	8.90157e-09	pos
Bacteroidetes	Bacteroidia	Bacteroidales	Bacteroidaceae	Amino acid and derivative	Acetylated amino acid	Bacteroides	N-Acetylphenylalanine	0.68251	9.52177e-09	pos
Firmicutes	Bacilli	Staphylococcales	Staphylococcaceae	Amino acid and derivative	Amino acid	Staphylococcus	Lysine	0.670233	2.17968e-08	pos
Bacteroidetes	Bacteroidia	Flavobacteriales	Weeksellaceae	Amino acid and derivative	Acetylated amino acid	Chryseobacterium	N2-Acetylarginine	0.658664	4.59451e-08	pos
Firmicutes	Bacilli	Lactobacillales	Enterococcaceae	Amino acid and derivative	Dipeptide	Enterococcus	Glycylvaline	0.618012	4.97869e-07	pos
Firmicutes	Bacilli	Staphylococcales	Gemellaceae	Amino acid and derivative	Other amino acid	Gemella	Phenylethylamine	0.612735	6.61946e-07	pos
Firmicutes	Bacilli	Staphylococcales	Staphylococcaceae	Amino acid and derivative	Dipeptide	Staphylococcus	Glycylleucine	0.606	9.45124e-07	pos
Firmicutes	Bacilli	Staphylococcales	Staphylococcaceae	Other	Other	Staphylococcus	Pantothenic acid	0.604258	1.03493e-06	pos
Firmicutes	Bacilli	Staphylococcales	Staphylococcaceae	Amino acid and derivative	Acetylated amino acid	Staphylococcus	N-Acetylleucine	0.594616	1.6941e-06	pos
Firmicutes	Bacilli	Lactobacillales	Enterococcaceae	Nucleotide derivative	Nucleotide derivative	Enterococcus	Hypoxanthine	0.584379	2.80991e-06	pos
Firmicutes	Bacilli	Staphylococcales	Staphylococcaceae	Amino acid and derivative	Amino acid	Staphylococcus	Methionine	0.575125	4.37519e-06	pos
Firmicutes	Bacilli	Staphylococcales	Staphylococcaceae	Amino acid and derivative	Other amino acid	Staphylococcus	Pipecolic acid	0.573425	4.73898e-06	pos
Firmicutes	Bacilli	Staphylococcales	Staphylococcaceae	Amino acid and derivative	Acetylated amino acid	Staphylococcus	N-Acetylmethionine	0.570326	5.4758e-06	pos
Firmicutes	Bacilli	Staphylococcales	Staphylococcaceae	Amino acid and derivative	Tryptophan metabolite	Staphylococcus	Indole-3-carboxaldehyde	0.557286	9.89953e-06	pos
Firmicutes	Bacilli	Staphylococcales	Staphylococcaceae	Amino acid and derivative	Amino acid	Staphylococcus	Proline	0.555158	1.08783e-05	pos
Bacteroidetes	Bacteroidia	Bacteroidales	Bacteroidaceae	Amino acid and derivative	Dipeptide	Bacteroides	gamma-Glutamylleucine	0.546434	1.59048e-05	pos
Firmicutes	Bacilli	Staphylococcales	Staphylococcaceae	Amino acid and derivative	Acetylated amino acid	Staphylococcus	N-Acetyltyrosine	0.541237	1.98438e-05	pos
Bacteroidetes	Bacteroidia	Bacteroidales	Bacteroidaceae	Amino acid and derivative	Dipeptide	Bacteroides	Glutamylphenylalanine	0.539831	2.10552e-05	pos
Bacteroidetes	Bacteroidia	Bacteroidales	Bacteroidaceae	Amino acid and derivative	Other amino acid	Bacteroides	3-Hydroxynorvaline	0.535584	2.51405e-05	pos
Firmicutes	Bacilli	Lactobacillales	Lactobacillaceae	Organic acid	Organic acid	Lactobacillus	Pyruvic acid	0.5269	3.58626e-05	pos
Firmicutes	Bacilli	Staphylococcales	Staphylococcaceae	Amino acid and derivative	Amino acid	Staphylococcus	Leucine	0.512662	6.29003e-05	pos
Firmicutes	Bacilli	Staphylococcales	Staphylococcaceae	Nucleotide derivative	Nucleotide derivative	Staphylococcus	1-Methylguanine	0.503162	9.02684e-05	pos
Firmicutes	Bacilli	Staphylococcales	Staphylococcaceae	Other	Other	Staphylococcus	Spermidine	0.500084	0.000101248	pos
Bacteroidetes	Bacteroidia	Bacteroidales	Bacteroidaceae	Amino acid and derivative	Amino acid	Bacteroides	Aspartic acid	0.49888	0.000105865	pos
Firmicutes	Bacilli	Staphylococcales	Staphylococcaceae	Amino acid and derivative	Other amino acid	Staphylococcus	4-Hydroxyproline	0.496902	0.000113871	pos
Firmicutes	Bacilli	Staphylococcales	Staphylococcaceae	Organic acid	Organic acid	Staphylococcus	N8-Acetylspermidine	0.496654	0.000114912	pos
Firmicutes	Bacilli	Staphylococcales	Staphylococcaceae	Other	Other	Staphylococcus	Isonicotinic acid	0.495145	0.000121443	pos
Proteobacteria	Gammaproteobacteria	Enterobacterales	Enterobacteriaceae	Amino acid and derivative	Other amino acid	Escherichia-Shigella	Histamine	0.491591	0.000138187	pos
Firmicutes	Bacilli	Lactobacillales	Enterococcaceae	Amino acid and derivative	Other amino acid	Enterococcus	Phenylethylamine	0.485063	0.00017455	pos
Bacteroidetes	Bacteroidia	Bacteroidales	Bacteroidaceae	Nucleotide derivative	Nucleotide derivative	Bacteroides	Adenine	0.470737	0.00028679	pos
Firmicutes	Bacilli	Staphylococcales	Staphylococcaceae	Other	Other	Staphylococcus	Nicotinic acid	0.468578	0.000308491	pos
Firmicutes	Bacilli	Lactobacillales	Lactobacillaceae	Amino acid and derivative	Other amino acid	Lactobacillus	Urocanic acid	0.464859	0.000349404	pos
Bacteroidetes	Bacteroidia	Bacteroidales	Bacteroidaceae	Amino acid and derivative	Amino acid	Bacteroides	Ornithine	0.458722	0.000427809	pos
Bacteroidetes	Bacteroidia	Bacteroidales	Bacteroidaceae	Other	Other	Bacteroides	Azelaic acid	0.456167	0.000464924	pos
Firmicutes	Bacilli	Lactobacillales	Lactobacillaceae	Amino acid and derivative	Acetylated amino acid	Lactobacillus	N-Acetyltryptophan	0.45457	0.000489572	pos
Firmicutes	Bacilli	Staphylococcales	Staphylococcaceae	Other	Other	Staphylococcus	Riboflavin	0.45447	0.000491153	pos
Firmicutes	Bacilli	Staphylococcales	Staphylococcaceae	Amino acid and derivative	Other amino acid	Staphylococcus	1-hydroxyhexanoylglycine	0.450505	0.000557741	pos
Firmicutes	Bacilli	Lactobacillales	Enterococcaceae	Amino acid and derivative	Dipeptide	Enterococcus	Glycylproline	0.432961	0.000961406	pos
Firmicutes	Bacilli	Staphylococcales	Staphylococcaceae	Amino acid and derivative	Other amino acid	Staphylococcus	5-Aminopentanoic acid	0.428803	0.00108923	pos
Actinobacteria	Actinobacteria	Micrococcales	Micrococcaceae	Acylcarnitine	Short-chain acylcarnitine	Rothia	L-Carnitine	0.426142	0.00117887	pos
Firmicutes	Bacilli	Staphylococcales	Staphylococcaceae	Amino acid and derivative	Other amino acid	Staphylococcus	2-Aminoisobutyric acid	0.425127	0.00121475	pos
Firmicutes	Bacilli	Staphylococcales	Staphylococcaceae	Nucleotide derivative	Nucleotide derivative	Staphylococcus	Hypoxanthine	0.419174	0.0014457	pos
Firmicutes	Bacilli	Staphylococcales	Staphylococcaceae	Amino acid and derivative	Other amino acid	Staphylococcus	Phenylethylamine	0.416092	0.00158009	pos
Firmicutes	Bacilli	Staphylococcales	Staphylococcaceae	Nucleotide derivative	Nucleotide derivative	Staphylococcus	Oxypurinol	0.415557	0.00160456	pos
Firmicutes	Bacilli	Lactobacillales	Enterococcaceae	Amino acid and derivative	Other amino acid	Enterococcus	Pipecolic acid	0.409409	0.00191058	pos
Firmicutes	Bacilli	Staphylococcales	Staphylococcaceae	Amino acid and derivative	Amino acid	Staphylococcus	Tyrosine	0.407581	0.00201108	pos
Firmicutes	Bacilli	Staphylococcales	Staphylococcaceae	Amino acid and derivative	Amino acid	Staphylococcus	Ornithine	0.405627	0.00212368	pos
Actinobacteria	Actinobacteria	Micrococcales	Micrococcaceae	Acylcarnitine	Short-chain acylcarnitine	Rothia	Carnitine C2:0	0.403096	0.00227794	pos
Firmicutes	Bacilli	Staphylococcales	Staphylococcaceae	Amino acid and derivative	Amino acid	Staphylococcus	Valine	0.399273	0.00252982	pos
Firmicutes	Bacilli	Staphylococcales	Staphylococcaceae	Amino acid and derivative	Amino acid	Staphylococcus	Isoleucine	0.395739	0.00278434	pos
Firmicutes	Bacilli	Staphylococcales	Staphylococcaceae	Amino acid and derivative	Other amino acid	Staphylococcus	Creatinine	0.394804	0.00285538	pos
Proteobacteria	Gammaproteobacteria	Burkholderiales	Neisseriaceae	Amino acid and derivative	Other amino acid	Neisseria	Aminoadipic acid	0.387689	0.00345056	pos
Firmicutes	Bacilli	Staphylococcales	Staphylococcaceae	Amino acid and derivative	Other amino acid	Staphylococcus	Isovalerylglycine	0.386851	0.00352749	pos
Bacteroidetes	Bacteroidia	Flavobacteriales	Weeksellaceae	Carbohydrate	Carbohydrate	Chryseobacterium	Glucuronic acid	0.385326	0.00367121	pos
Proteobacteria	Gammaproteobacteria	Burkholderiales	Sutterellaceae	Organic acid	Organic acid	Sutterella	2-Hydroxypentanedioic acid	0.382	0.00400287	pos
Firmicutes	Clostridia	Clostridiales	Clostridiaceae	Nucleotide derivative	Nucleotide derivative	Clostridium sensu stricto 1	Cytosine	0.377781	0.00446144	pos
Firmicutes	Negativicutes	Veillonellales-Selenomonadales	Veillonellaceae	Amino acid and derivative	Other amino acid	Veillonella	gamma-Aminobutyric acid	0.377454	0.00449878	pos
Bacteroidetes	Bacteroidia	Bacteroidales	Bacteroidaceae	Amino acid and derivative	Acetylated amino acid	Bacteroides	N-Acetyltryptophan	0.376454	0.00461489	pos
Firmicutes	Bacilli	Lactobacillales	Streptococcaceae	Bile acid	Secondary bile acid_conjugated	Streptococcus	GLCS	0.376021	0.00466599	pos
Bacteroidetes	Bacteroidia	Flavobacteriales	Weeksellaceae	Nucleotide derivative	Nucleotide derivative	Chryseobacterium	Paraxanthine	0.368103	0.00569163	pos
Actinobacteria	Actinobacteria	Micrococcales	Micrococcaceae	Acylcarnitine	Short-chain acylcarnitine	Rothia	Carnitine C6:0	0.366854	0.00587031	pos
Firmicutes	Bacilli	Lactobacillales	Enterococcaceae	Nucleotide derivative	Nucleotide derivative	Enterococcus	Paraxanthine	0.364871	0.00616404	pos
Firmicutes	Clostridia	Clostridiales	Clostridiaceae	Nucleotide derivative	Nucleotide derivative	Clostridium sensu stricto 1	Adenine	0.364805	0.00617404	pos
Proteobacteria	Gammaproteobacteria	Enterobacterales	Enterobacteriaceae	Other	Other	Escherichia-Shigella	Pyrrolidine	0.353179	0.00817111	pos
Bacteroidetes	Bacteroidia	Bacteroidales	Bacteroidaceae	Nucleotide derivative	Nucleotide derivative	Bacteroides	Cytosine	0.347984	0.00923154	pos
Firmicutes	Bacilli	Staphylococcales	Gemellaceae	Bile acid	Primary bile acid_conjugated	Gemella	CAS	0.346534	0.00954793	pos
Firmicutes	Bacilli	Staphylococcales	Gemellaceae	Amino acid and derivative	Amino acid	Gemella	Arginine	0.342715	0.0104267	pos
Firmicutes	Bacilli	Lactobacillales	Enterococcaceae	Carbohydrate	Carbohydrate	Enterococcus	Trehalose	0.342141	0.0105645	pos
Bacteroidetes	Bacteroidia	Bacteroidales	Bacteroidaceae	Other	Other	Bacteroides	Nicotinic acid	0.341277	0.0107752	pos
Firmicutes	Bacilli	Lactobacillales	Streptococcaceae	Amino acid and derivative	Amino acid	Streptococcus	Serine	0.341238	0.0107847	pos
Firmicutes	Negativicutes	Veillonellales-Selenomonadales	Veillonellaceae	Organic acid	Organic acid	Veillonella	2-Hydroxypentanedioic acid	0.340783	0.0108974	pos
Firmicutes	Bacilli	Staphylococcales	Staphylococcaceae	Nucleotide derivative	Nucleotide derivative	Staphylococcus	Thymine	0.33709	0.0118481	pos
Proteobacteria	Gammaproteobacteria	Burkholderiales	Neisseriaceae	Amino acid and derivative	Dipeptide	Neisseria	gamma-Glutamylleucine	0.331533	0.0134132	pos
Proteobacteria	Gammaproteobacteria	Burkholderiales	Sutterellaceae	Amino acid and derivative	Other amino acid	Sutterella	Histamine	0.330034	0.0138643	pos
Bacteroidetes	Bacteroidia	Bacteroidales	Bacteroidaceae	Amino acid and derivative	Other amino acid	Bacteroides	Pipecolic acid	0.329982	0.0138802	pos
Firmicutes	Bacilli	Staphylococcales	Staphylococcaceae	Bile acid	Secondary bile acid_conjugated	Staphylococcus	7-ketodeoxycholic acid	0.329158	0.0141341	pos
Firmicutes	Bacilli	Lactobacillales	Enterococcaceae	Other	Other	Enterococcus	Myoinositol	0.328817	0.0142404	pos
Firmicutes	Clostridia	Clostridiales	Clostridiaceae	Amino acid and derivative	Other amino acid	Clostridium sensu stricto 1	Urocanic acid	0.32846	0.0143524	pos
Bacteroidetes	Bacteroidia	Flavobacteriales	Weeksellaceae	Carbohydrate	Carbohydrate	Chryseobacterium	Glucaric acid	0.328175	0.0144421	pos
Proteobacteria	Gammaproteobacteria	Burkholderiales	Sutterellaceae	Amino acid and derivative	Other amino acid	Sutterella	gamma-Aminobutyric acid	0.327263	0.0147331	pos
Firmicutes	Negativicutes	Veillonellales-Selenomonadales	Veillonellaceae	Amino acid and derivative	Other amino acid	Veillonella	Histamine	0.325692	0.0152459	pos
Firmicutes	Bacilli	Lactobacillales	Enterococcaceae	Amino acid and derivative	Amino acid	Enterococcus	Serine	0.32283	0.0162199	pos
Firmicutes	Bacilli	Lactobacillales	Lactobacillaceae	Amino acid and derivative	Other amino acid	Lactobacillus	Bicine	0.322699	0.0162654	pos
Actinobacteria	Actinobacteria	Micrococcales	Micrococcaceae	Carbohydrate	Carbohydrate	Rothia	Glucaric acid	0.322196	0.0164425	pos
Firmicutes	Bacilli	Bacillales	Bacillaceae	Amino acid and derivative	Amino acid	Bacillus	Arginine	0.32101	0.016866	pos
Firmicutes	Bacilli	Lactobacillales	Lactobacillaceae	Other	Other	Lactobacillus	Indole-3-carbinol	0.315389	0.0190028	pos
Firmicutes	Bacilli	Staphylococcales	Staphylococcaceae	Amino acid and derivative	Dipeptide	Staphylococcus	Glycylvaline	0.314865	0.0192134	pos
Actinobacteria	Actinobacteria	Micrococcales	Micrococcaceae	Acylcarnitine	Short-chain acylcarnitine	Rothia	Carnitine C5:0	0.314432	0.0193887	pos
Firmicutes	Bacilli	Lactobacillales	Lactobacillaceae	Amino acid and derivative	Tryptophan metabolite	Lactobacillus	Indolelactic acid	0.314426	0.0193911	pos
Actinobacteria	Actinobacteria	Micrococcales	Micrococcaceae	Acylcarnitine	Short-chain acylcarnitine	Rothia	Carnitine C3:0	0.314067	0.0195375	pos
Bacteroidetes	Bacteroidia	Bacteroidales	Bacteroidaceae	Other	Other	Bacteroides	Isonicotinic acid	0.310677	0.0209672	pos
Proteobacteria	Gammaproteobacteria	Enterobacterales	Enterobacteriaceae	Amino acid and derivative	Amino acid	unclassified Enterobacteriaceae	Taurine	0.309659	0.0214135	pos
Firmicutes	Bacilli	Staphylococcales	Staphylococcaceae	Amino acid and derivative	Amino acid	Staphylococcus	Phenylalanine	0.307476	0.0223976	pos
Actinobacteria	Actinobacteria	Bifidobacteriales	Bifidobacteriaceae	Acylcarnitine	Long-chain acylcarnitine	Bifidobacterium	Carnitine C14:1	0.307301	0.0224783	pos
Bacteroidetes	Bacteroidia	Bacteroidales	Bacteroidaceae	Amino acid and derivative	Tryptophan metabolite	Bacteroides	Indolelactic acid	0.306981	0.0226262	pos
Firmicutes	Bacilli	Staphylococcales	Staphylococcaceae	Amino acid and derivative	Acetylated amino acid	Staphylococcus	N6-Acetyllysine	0.306753	0.0227318	pos
Firmicutes	Clostridia	Clostridiales	Clostridiaceae	Other	Other	Clostridium sensu stricto 1	Indole-3-carbinol	0.306539	0.0228317	pos
Firmicutes	Negativicutes	Veillonellales-Selenomonadales	Veillonellaceae	Amino acid and derivative	Acetylated amino acid	Veillonella	N-Acetylglutamic acid	0.305749	0.023203	pos
Firmicutes	Clostridia	Clostridiales	Clostridiaceae	Amino acid and derivative	Tryptophan metabolite	Clostridium sensu stricto 1	Indolelactic acid	0.301403	0.0253381	pos
Bacteroidetes	Bacteroidia	Bacteroidales	Bacteroidaceae	Other	Other	Bacteroides	Riboflavin	0.299068	0.0265519	pos
Bacteroidetes	Bacteroidia	Bacteroidales	Bacteroidaceae	Amino acid and derivative	Amino acid	Bacteroides	Tryptophan	0.296409	0.0279934	pos
Firmicutes	Bacilli	Lactobacillales	Streptococcaceae	Bile acid	Primary bile acid_conjugated	Streptococcus	TCA	0.29413	0.0292805	pos
Bacteroidetes	Bacteroidia	Flavobacteriales	Weeksellaceae	Amino acid and derivative	Amino acid	Chryseobacterium	Glutamic acid	0.293516	0.0296356	pos
Firmicutes	Bacilli	Staphylococcales	Staphylococcaceae	Amino acid and derivative	Acetylated amino acid	Staphylococcus	O-Acetylserine	0.293369	0.0297211	pos
Bacteroidetes	Bacteroidia	Flavobacteriales	Weeksellaceae	Amino acid and derivative	Dipeptide	Chryseobacterium	Glycylproline	0.293332	0.0297424	pos
Proteobacteria	Gammaproteobacteria	Enterobacterales	Enterobacteriaceae	Amino acid and derivative	Acetylated amino acid	Escherichia-Shigella	N-Acetylglutamic acid	0.291487	0.0308344	pos
Bacteroidetes	Bacteroidia	Bacteroidales	Bacteroidaceae	Amino acid and derivative	Amino acid	Bacteroides	Threonine	0.290611	0.0313647	pos
Firmicutes	Bacilli	Staphylococcales	Staphylococcaceae	Amino acid and derivative	Acetylated amino acid	Staphylococcus	Phenylacetylglutamine	0.290417	0.0314827	pos
Firmicutes	Bacilli	Staphylococcales	Staphylococcaceae	Amino acid and derivative	Amino acid	Staphylococcus	Histidine	0.290054	0.0317056	pos
Firmicutes	Bacilli	Lactobacillales	Streptococcaceae	Bile acid	Secondary bile acid_conjugated	Streptococcus	GUDCS	0.288999	0.0323598	pos
Firmicutes	Bacilli	Lactobacillales	Enterococcaceae	Organic acid	Organic acid	Enterococcus	Lactic acid	0.288902	0.0324207	pos
Proteobacteria	Gammaproteobacteria	Enterobacterales	Enterobacteriaceae	Bile acid	Secondary bile acid_conjugated	unclassified Enterobacteriaceae	7-ketodeoxycholic acid	0.287784	0.0331273	pos
Firmicutes	Bacilli	Lactobacillales	Streptococcaceae	Organic acid	Organic acid	Streptococcus	Citric acid	0.287163	0.0335248	pos
Bacteroidetes	Bacteroidia	Flavobacteriales	Weeksellaceae	Amino acid and derivative	Dipeptide	Chryseobacterium	Threonylleucine	0.285326	0.0347259	pos
Firmicutes	Bacilli	Staphylococcales	Staphylococcaceae	Nucleotide derivative	Nucleotide derivative	Staphylococcus	Xanthine	0.282862	0.0363921	pos
Bacteroidetes	Bacteroidia	Bacteroidales	Bacteroidaceae	Other	Other	Bacteroides	Indoline	0.282586	0.0365825	pos
Bacteroidetes	Bacteroidia	Bacteroidales	Bacteroidaceae	Nucleotide derivative	Nucleotide derivative	Bacteroides	Thymidine	0.282131	0.0368985	pos
Bacteroidetes	Bacteroidia	Bacteroidales	Bacteroidaceae	Nucleotide derivative	Nucleotide derivative	Bacteroides	Thymine	0.281683	0.0372123	pos
Firmicutes	Bacilli	Staphylococcales	Staphylococcaceae	Nucleotide derivative	Nucleotide derivative	Staphylococcus	Thymidine	0.279355	0.038877	pos
Firmicutes	Bacilli	Staphylococcales	Staphylococcaceae	Bile acid	Primary bile acid_conjugated	Staphylococcus	CAS	0.279266	0.0389423	pos
Actinobacteria	Actinobacteria	Micrococcales	Micrococcaceae	Acylcarnitine	Medium-chain acylcarnitine	Rothia	Carnitine C10:1	0.277446	0.0402881	pos
Firmicutes	Bacilli	Lactobacillales	Streptococcaceae	Carbohydrate	Carbohydrates	Streptococcus	Maltotriose	0.277162	0.0405013	pos
Actinobacteria	Actinobacteria	Micrococcales	Micrococcaceae	Acylcarnitine	Medium-chain acylcarnitine	Rothia	Carnitine C8:0	0.275794	0.0415419	pos
Actinobacteria	Actinobacteria	Micrococcales	Micrococcaceae	Acylcarnitine	Medium-chain acylcarnitine	Rothia	Carnitine C10:0	0.273945	0.0429843	pos
Firmicutes	Bacilli	Staphylococcales	Staphylococcaceae	Bile acid	Secondary bile acid_unconjugated	Staphylococcus	DCA	0.272348	0.0442627	pos
Firmicutes	Bacilli	Staphylococcales	Staphylococcaceae	Amino acid and derivative	Acetylated amino acid	Staphylococcus	N2-Acetylornithine	0.270097	0.0461175	pos
Firmicutes	Bacilli	Lactobacillales	Enterococcaceae	Nucleotide derivative	Nucleotide derivative	Enterococcus	Uracil	0.269992	0.0462051	pos
Bacteroidetes	Bacteroidia	Bacteroidales	Bacteroidaceae	Amino acid and derivative	Other amino acid	Bacteroides	2-Aminoisobutyric acid	0.26918	0.0468905	pos
Proteobacteria	Alphaproteobacteria	Rhizobiales	Rhizobiaceae	Bile acid	Secondary bile acid_conjugated	unclassified Rhizobiaceae	7-ketodeoxycholic acid	0.265856	0.0497836	pos
Actinobacteria	Actinobacteria	Bifidobacteriales	Bifidobacteriaceae	Amino acid and derivative	Amino acid	Bifidobacterium	Serine	0.385932	0.00361345	neg
Firmicutes	Clostridia	Clostridiales	Clostridiaceae	Amino acid and derivative	Amino acid	Clostridium sensu stricto 1	Serine	0.341125	0.0108126	neg
Firmicutes	Bacilli	Lactobacillales	Lactobacillaceae	Amino acid and derivative	Amino acid	Lactobacillus	Serine	0.329055	0.0141662	neg
Actinobacteria	Actinobacteria	Bifidobacteriales	Bifidobacteriaceae	Amino acid and derivative	Dipeptide	Bifidobacterium	Threonylleucine	0.298566	0.0268194	neg
Firmicutes	Clostridia	Clostridiales	Clostridiaceae	Nucleotide derivative	Nucleotide derivative	Clostridium sensu stricto 1	Uric acid	0.275221	0.0419847	neg
Proteobacteria	Gammaproteobacteria	Enterobacterales	Enterobacteriaceae	Amino acid and derivative	Acetylated amino acid	Escherichia-Shigella	O-Acetylserine	0.267999	0.047902	neg
Actinobacteria	Actinobacteria	Bifidobacteriales	Bifidobacteriaceae	Amino acid and derivative	Dipeptide	Bifidobacterium	Glycylproline	0.26668	0.0490533	neg
Red indicates the positive correlations between breastmilk microbiota and fecal metabolites; Blue indicates the negative correlations between breastmilk microbiota and fecal metabolites.

## Sheet: Table S8
Table S8 Mediation effect models coefficient among breastmilk sialylated oligosaccharides-associated gut bacteria, breastmilk sialylated oligosaccharides and the neonatal fecal metabolome.
X	M	Y	a (X to M)				b (M to Y)				c (X to Y)				c' (X to Y, M adjusted)
			B (Mean)	Lower limit	Upper limit	p	B (Mean)	Lower limit	Upper limit	p	B (Mean)	Lower limit	Upper limit	p	B (Mean)	Lower limit	Upper limit	p
3'-SL	Bacteroides	3-Hydroxynorvaline	-0.000632	-0.001167	-9.8e-05	0.021243	0.014914	0.00847	0.021358	2.4e-05	-2.4e-05	-3.8e-05	-1e-05	0.001252	-1.6e-05	-2.9e-05	-3e-06	0.01831
3'-SL	Bacteroides	Aspartic acid	-0.000632	-0.001167	-9.8e-05	0.021243	0.10393	0.052847	0.155013	0.000156	-0.000145	-0.000256	3.5e-05	0.010957	-8.8e-05	-0.000194	1.8e-05	0.099878
3'-SL	Bacteroides	N-Acetylphenylalanine	-0.000632	-0.001167	-9.8e-05	7	0.010014	0.004908	0.015119	0.00025	-1.3e-05	-2.4e-05	-2e-06	0.018585	-8e-06	-1.8e-05	3e-06	0.146091
3'-SL	Bacteroides	Pipecolic acid	-0.000632	-0.001167	-9.8e-05	0.021243	0.00445	0.001088	0.007813	0.0105	-8e-06	-1.5e-05	-1e-06	0.019036	-6e-06	-1.3e-05	9.751e-07	0.090266
3'-SL	Bacteroides	Ornithine	-0.000632	-0.001167	-9.8e-05	0.021243	0.010581	0.00165	0.019513	0.021171	-1.9e-05	-3.8e-05	-1e-06	0.034951	-1.4e-05	-3.3e-05	4e-06	0.131973
3'-SL	Bacteroides	N-Acetyltryptophan	-0.000632	-0.001167	-9.8e-05	0.021243	0.00082	0.000373	0.001268	0.000557	-1e-06	-2e-06	-8.8033e-08	0.033043	-5.9149e-07	-2e-06	3.4735e-07	0.211577
3'-SL	Bacteroides	Riboflavin	-0.000632	-0.001167	-9.8e-05	0.021243	0.000128	3.2e-05	0.000224	0.009931	-2.1226e-07	-4.0888e-07	-1.5637e-08	0.03491	-1.4573e-07	-3.464e-07	5.4928e-08	0.150888
3'-SL	Bacteroides	gamma-Glutamylleucine	-0.000632	-0.001167	-9.8e-05	0.021243	0.000218	9.6e-05	0.00034	0.000718	-3.1222e-07	-5.7026e-07	-5.4174e-08	0.018701	-1.9367e-07	-4.4695e-07	5.9601e-08	0.130867
6'-SL	Bacteroides	N-Acetylputrescine	5.5e-05	9e-06	0.000101	0.021027	0.007857	-0.007547	0.023261	0.310676	4e-06	1e-06	6e-06	0.005328	4e-06	8.5519e-07	6e-06	0.011595
6'-SL	Bacteroides	Glucaric acid	5.5e-05	9e-06	0.000101	0.021027	-0.30911	-1.39524	0.777022	0.57027	-0.000206	-0.000401	-1.1e-05	0.038442	-0.000208	-0.000416	1e-06	0.051301
6'-SL	Bacteroides	Thymine	5.5e-05	9e-06	0.000101	0.021027	0.002163	0.001139	0.003187	9.4e-05	2.0275e-07	-9.5879e-11	4.056e-07	0.050104	1.1262e-07	-8.8827e-08	3.1407e-07	0.266291
6'-SL	Bacteroides	Thymidine	5.5e-05	9e-06	0.000101	0.021027	0.00016	8.3e-05	0.000238	0.000128	1.4339e-08	-5.9828e-10	2.9276e-08	0.059507	8.1274e-09	-6.8557e-09	2.3111e-08	0.280575
6'-SL	Bacteroides	Glucuronic acid	5.5e-05	9e-06	0.000101	0.021027	-0.211118	-0.627296	0.20506	0.313293	-6.5e-05	-0.000142	1.2e-05	0.096395	-5.8e-05	-0.00014	2.4e-05	0.161337
SA	Enterobacteriaceae#	2-Hydroxypentanedioic acid	0.02119	0.008128	0.034251	0.002005	0.003254	-0.03064	0.037148	0.847928	0.003123	0.001631	0.004615	0.000107	0.003689	0.002078	0.005301	2.9e-05
SA	Enterobacteriaceae#	Histamine	0.02119	0.008128	0.034251	0.002005	0.002498	-0.003949	0.008945	0.440244	0.000555	0.000263	0.000847	0.000373	0.000606	0.000284	0.000929	0.000425
SA	Enterobacteriaceae#	Glycine	0.02119	0.008128	0.034251	0.002005	0.000648	-8.4e-05	0.00138	0.081646	5.6e-05	2.1e-05	9.2e-05	0.002173	5.2e-05	1.3e-05	9e-05	0.010214
SA	Enterobacteriaceae#	Carnitine C4:0	0.02119	0.008128	0.034251	0.002005	0.003272	-0.002854	0.009399	0.288629	0.000457	0.000168	0.000746	0.002554	0.000468	0.000147	0.000789	0.005093
SA	Enterobacteriaceae#	Oxypurinol	0.02119	0.008128	0.034251	0.002005	0.009926	-0.01446	0.034312	0.417641	0.001566	0.000392	0.002739	0.009938	0.001637	0.000335	0.00294	0.014798
SA	Enterobacteriaceae#	Homoserine	0.02119	0.008128	0.034251	0.002005	0.00123	-0.002386	0.004846	0.49776	0.000206	3e-05	0.000382	0.022911	0.000217	2.2e-05	0.000413	0.03016
SA	Enterobacteriaceae#	Tryptophan	0.02119	0.008128	0.034251	0.002005	0.008554	-0.000281	0.017389	0.057443	0.000571	0.000132	0.00101	0.011782	0.000471	-1.2e-05	0.000954	0.055507
SA	Enterobacteriaceae#	N-Acetylglutamic acid	0.02119	0.008128	0.034251	0.002005	-0.001723	-0.020021	0.016576	0.850837	0.001044	0.000156	0.001931	0.022115	0.001305	0.000335	0.002274	0.009351
SA	Enterobacteriaceae#	N2-Acetylarginine	0.02119	0.008128	0.034251	0.002005	0.000663	0.000117	0.001209	0.018298	3.3e-05	5e-06	6.1e-05	0.02171	2.3e-05	-7e-06	5.3e-05	0.135413
SA	Enterobacteriaceae#	Myoinositol	0.02119	0.008128	0.034251	0.002005	-0.027684	-0.047598	-0.007771	0.007375	-0.001117	-0.002163	-7.1e-05	0.036787	-0.000641	-0.001755	0.000474	0.253797
SA	Enterobacteriaceae#	Creatine	0.02119	0.008128	0.034251	0.002005	0.011157	0.001708	0.020607	0.021588	0.000586	0.000105	0.001067	0.017883	0.000423	-0.0001	0.000945	0.110365
Red indicates that the mediation effect is significant; # indicate unclassified bacteria at the genus level.
